# Supplementary material for: Genome-wide identification of AP2/ERF superfamily genes and their expression during fruit ripening of Chinese jujube
Source: Sci Rep. 2018 Oct 23;8:15612. doi: 10.1038/s41598-018-33744-w (PMC6199273; doi:10.1038/s41598-018-33744-w)
Supplement: Supplementary file 2 — Dataset 2 [file 41598_2018_33744_MOESM2_ESM.xlsx]

## Sheet: Supplementary file S2
Genome-wide identification of AP2/ERF superfamily genes and their expression during fruit ripening of Chinese jujube
Zhong Zhang 1, 2, 3 and Xingang Li 1, 2, 3 *
1 College of Forestry, Northwest A&F University, Yangling 712100, Shaanxi, China;
2 Research Center for Jujube Engineering and Technology of State Forestry Administration, Northwest A&F University, Yangling 712100, Shaanxi, China;
3 Key Comprehensive Laboratory of Forestry of Shaanxi Province, Northwest A&F University, Yangling 712100, Shaanxi, China.
* Corresponding author: Xingang Li (xingangle@nwsuaf.edu.cn)
Supplementary file S2 Conserved domains of AP2/ERF superfamily proteins identified by HMMSCAN.
Gene name	alignment start	alignment end	envelope start	envelope end	hmm acc	hmm name	hmm start	hmm end	hmm length	bit score	Individual E-value	Conditional E-value	database significant	outcompeted	clan
ZjRAV1	135	253	135	262	PF02362.20	B3	1	90	101	62.02	3.5e-17	6.3e-21	1	0	CL0405
ZjRAV1	13	59	13	62	PF00847.19	AP2	1	51	54	26.17	6.6e-06	1.2e-09	1	0	CL0081
ZjRAV2	160	255	160	272	PF02362.20	B3	1	84	101	80.28	7.2e-23	1.3e-26	1	0	CL0405
ZjRAV2	38	85	38	87	PF00847.19	AP2	1	52	54	28.08	1.7e-06	3e-10	1	0	CL0081
ZjRAV3	164	258	164	265	PF02362.20	B3	1	87	101	88.56	1.9e-25	3.4e-29	1	0	CL0405
ZjRAV3	41	87	40	89	PF00847.19	AP2	2	52	54	18.1	0.0022	3.9e-07	0	0	CL0081
ZjRAV4	157	256	157	260	PF02362.20	B3	1	97	101	88.12	2.6e-25	4.7e-29	1	0	CL0405
ZjRAV4	19	67	19	68	PF00847.19	AP2	1	53	54	33.21	4.2e-08	7.5e-12	1	0	CL0081
ZjRAV4	71	102	41	116	PF03754.12	DUF313	61	92	113	7.51	4.2	0.00075	0	0	CL0405
ZjRAV4	191	230	138	231	PF03754.12	DUF313	71	112	113	9.17	1.3	0.00023	0	1	CL0405
ZjRAV5	220	320	220	323	PF02362.20	B3	1	98	101	102.73	7.3e-30	1.7e-33	1	0	CL0405
ZjRAV5	80	128	80	129	PF00847.19	AP2	1	53	54	36.37	4.3e-09	1e-12	1	0	CL0081
ZjAP2.1	181	230	181	230	PF00847.19	AP2	1	53	54	35.58	7.6e-09	9.1e-13	1	0	CL0081
ZjAP2.1	273	323	273	324	PF00847.19	AP2	1	53	54	37.33	2.2e-09	2.6e-13	1	0	CL0081
ZjAP2.2	152	201	152	202	PF00847.19	AP2	1	53	54	36.99	2.8e-09	1.6e-13	1	0	CL0081
ZjAP2.2	244	294	244	295	PF00847.19	AP2	1	53	54	32.67	6.2e-08	3.7e-12	1	0	CL0081
ZjAP2.3	178	220	175	220	PF00847.19	AP2	2	53	54	20.21	0.00048	5.7e-08	0	0	CL0081
ZjAP2.3	263	313	263	314	PF00847.19	AP2	1	53	54	32.63	6.3e-08	7.6e-12	1	0	CL0081
ZjAP2.4	170	219	170	219	PF00847.19	AP2	1	53	54	35.7	7e-09	4.2e-13	1	0	CL0081
ZjAP2.4	262	312	262	313	PF00847.19	AP2	1	53	54	34.43	1.7e-08	1e-12	1	0	CL0081
ZjAP2.5	70	128	69	129	PF00847.19	AP2	2	53	54	47.24	1.7e-12	1e-16	1	0	CL0081
ZjAP2.6	233	291	232	292	PF00847.19	AP2	2	53	54	44.33	1.4e-11	8.4e-16	1	0	CL0081
ZjAP2.6	335	385	334	386	PF00847.19	AP2	2	53	54	39.48	4.6e-10	2.8e-14	1	0	CL0081
ZjAP2.7	244	300	244	301	PF00847.19	AP2	1	53	54	34.99	1.2e-08	7e-13	1	0	CL0081
ZjAP2.7	343	394	343	395	PF00847.19	AP2	1	53	54	38.55	9e-10	5.4e-14	1	0	CL0081
ZjAP2.8	305	365	304	366	PF00847.19	AP2	2	53	54	20.77	0.00032	1.9e-08	1	0	CL0081
ZjAP2.8	409	459	408	460	PF00847.19	AP2	2	53	54	37.69	1.7e-09	1e-13	1	0	CL0081
ZjAP2.9	173	228	172	229	PF00847.19	AP2	2	53	54	34.08	2.2e-08	1.3e-12	1	0	CL0081
ZjAP2.9	273	322	271	323	PF00847.19	AP2	3	53	54	37.24	2.3e-09	1.4e-13	1	0	CL0081
ZjAP2.10	176	231	175	232	PF00847.19	AP2	2	53	54	35.35	9e-09	5.4e-13	1	0	CL0081
ZjAP2.10	275	325	274	326	PF00847.19	AP2	2	53	54	38.38	1e-09	6.1e-14	1	0	CL0081
ZjAP2.11	306	362	306	363	PF00847.19	AP2	1	53	54	37.64	1.7e-09	1e-13	1	0	CL0081
ZjAP2.11	407	456	405	456	PF00847.19	AP2	3	53	54	36.3	4.5e-09	2.7e-13	1	0	CL0081
ZjAP2.12	298	354	298	355	PF00847.19	AP2	1	53	54	36.83	3.1e-09	1.9e-13	1	0	CL0081
ZjAP2.12	398	448	397	449	PF00847.19	AP2	2	53	54	42.43	5.5e-11	3.3e-15	1	0	CL0081
ZjAP2.13	45	101	45	102	PF00847.19	AP2	1	53	54	31.46	1.5e-07	1.8e-11	1	0	CL0081
ZjAP2.13	144	195	144	196	PF00847.19	AP2	1	53	54	45.05	8.4e-12	1e-15	1	0	CL0081
ZjAP2.13	20	129	3	147	PF08306.10	Glyco_hydro_98M	198	301	328	17.36	0.002	2.4e-07	0	0
ZjAP2.14	25	76	25	77	PF00847.19	AP2	1	53	54	45.97	4.3e-12	2.6e-16	1	0	CL0081
ZjAP2.15	72	138	72	139	PF00847.19	AP2	1	53	54	24.44	2.3e-05	1.4e-09	1	0	CL0081
ZjAP2.15	181	232	181	233	PF00847.19	AP2	1	53	54	44.89	9.4e-12	5.6e-16	1	0	CL0081
ZjAP2.16	67	123	67	124	PF00847.19	AP2	1	53	54	31.6	1.3e-07	7.9e-12	1	0	CL0081
ZjAP2.16	166	217	166	218	PF00847.19	AP2	1	53	54	43.65	2.3e-11	1.4e-15	1	0	CL0081
ZjAP2.17	111	143	105	144	PF00847.19	AP2	22	53	54	7.74	3.8	0.00022	0	0	CL0081
ZjAP2.17	186	237	186	238	PF00847.19	AP2	1	53	54	30.85	2.3e-07	1.4e-11	1	0	CL0081
ZjAP2.17	581	604	580	605	PF00847.19	AP2	31	53	54	3.8	64	0.0038	0	0	CL0081
ZjAP2.17	647	693	647	695	PF00847.19	AP2	1	51	54	19.11	0.0011	6.3e-08	0	0	CL0081
ZjERF1	34	83	33	84	PF00847.19	AP2	2	53	54	49.59	3.2e-13	1.9e-17	1	0	CL0081
ZjERF2	34	83	33	84	PF00847.19	AP2	2	53	54	48.44	7.3e-13	4.4e-17	1	0	CL0081
ZjERF3	28	77	27	78	PF00847.19	AP2	2	53	54	54.6	8.7e-15	5.2e-19	1	0	CL0081
ZjERF4	49	98	48	99	PF00847.19	AP2	2	53	54	51	1.2e-13	1.4e-17	1	0	CL0081
ZjERF5	48	97	47	98	PF00847.19	AP2	2	53	54	51.64	7.4e-14	4.4e-18	1	0	CL0081
ZjERF6	47	93	43	94	PF00847.19	AP2	5	53	54	39.88	3.5e-10	4.1e-14	1	0	CL0081
ZjERF7	22	71	21	71	PF00847.19	AP2	2	53	54	45.16	7.8e-12	9.3e-16	1	0	CL0081
ZjERF7	165	248	155	263	PF16482.4	Staufen_C	12	92	111	18.25	0.0019	2.3e-07	0	0	CL0196
ZjERF8	117	165	115	166	PF00847.19	AP2	3	53	54	43.33	2.9e-11	3.4e-15	1	0	CL0081
ZjERF9	116	158	114	164	PF00847.19	AP2	3	47	54	33.67	3e-08	1.8e-12	1	0	CL0081
ZjERF10	124	173	123	174	PF00847.19	AP2	2	53	54	46.77	2.4e-12	1.5e-16	1	0	CL0081
ZjERF11	138	187	137	188	PF00847.19	AP2	2	53	54	47.96	1e-12	6.2e-17	1	0	CL0081
ZjERF12	121	170	120	171	PF00847.19	AP2	2	53	54	48.98	5e-13	3e-17	1	0	CL0081
ZjERF13	157	206	156	207	PF00847.19	AP2	2	53	54	49.8	2.8e-13	1.7e-17	1	0	CL0081
ZjERF14	104	154	103	155	PF00847.19	AP2	2	53	54	48.19	8.8e-13	1.1e-16	1	0	CL0081
ZjERF15	115	165	114	166	PF00847.19	AP2	2	53	54	48.33	7.9e-13	1.9e-16	1	0	CL0081
ZjERF15	67	114	50	136	PF10500.8	SR-25	63	113	227	14.99	0.013	3.2e-06	0	0
ZjERF15	199	226	178	247	PF10500.8	SR-25	92	118	227	3.2	54	0.013	0	0
ZjERF16	88	138	87	139	PF00847.19	AP2	2	53	54	49.57	3.2e-13	5.8e-17	1	0	CL0081
ZjERF17	106	156	105	157	PF00847.19	AP2	2	53	54	52.02	5.6e-14	6.7e-18	1	0	CL0081
ZjERF18	90	140	89	141	PF00847.19	AP2	2	53	54	49.89	2.6e-13	3.1e-17	1	0	CL0081
ZjERF19	41	87	37	88	PF00847.19	AP2	5	53	54	44.4	1.3e-11	1.6e-15	1	0	CL0081
ZjERF20	52	98	49	99	PF00847.19	AP2	5	53	54	42.79	4.3e-11	2.6e-15	1	0	CL0081
ZjERF21	20	69	19	70	PF00847.19	AP2	2	53	54	51.12	1.1e-13	6.4e-18	1	0	CL0081
ZjERF22	22	71	21	72	PF00847.19	AP2	2	53	54	51.86	6.3e-14	3.8e-18	1	0	CL0081
ZjERF23	33	82	32	83	PF00847.19	AP2	2	53	54	52.95	2.9e-14	1.7e-18	1	0	CL0081
ZjERF24	37	86	36	87	PF00847.19	AP2	2	53	54	47.87	1.1e-12	6.6e-17	1	0	CL0081
ZjERF25	48	96	47	97	PF00847.19	AP2	3	53	54	47.11	1.9e-12	1.1e-16	1	0	CL0081
ZjERF26	121	171	120	172	PF00847.19	AP2	2	53	54	47.97	1e-12	1.2e-16	1	0	CL0081
ZjERF27	144	194	143	195	PF00847.19	AP2	2	53	54	53.01	2.7e-14	3.3e-18	1	0	CL0081
ZjERF28	202	252	201	253	PF00847.19	AP2	2	53	54	53.05	2.7e-14	1.6e-18	1	0	CL0081
ZjERF29	116	166	115	167	PF00847.19	AP2	2	53	54	41.89	8.1e-11	4.9e-15	1	0	CL0081
ZjERF30	91	141	90	142	PF00847.19	AP2	2	53	54	49.56	3.3e-13	5.9e-17	1	0	CL0081
ZjERF31	132	182	131	183	PF00847.19	AP2	2	53	54	52.49	4e-14	2.4e-18	1	0	CL0081
ZjERF32	118	167	117	168	PF00847.19	AP2	3	53	54	46.53	2.9e-12	1.7e-16	1	0	CL0081
ZjERF33	138	188	137	189	PF00847.19	AP2	2	53	54	50.59	1.6e-13	1.9e-17	1	0	CL0081
ZjERF33	194	229	186	236	PF07420.10	DUF1509	129	164	384	16.01	0.0042	5e-07	0	0
ZjERF34	146	196	145	197	PF00847.19	AP2	2	53	54	54.4	1e-14	6e-19	1	0	CL0081
ZjERF35	16	65	15	66	PF00847.19	AP2	2	53	54	49.06	4.7e-13	2.8e-17	1	0	CL0081
ZjERF36	12	61	11	62	PF00847.19	AP2	2	53	54	49.43	3.6e-13	2.1e-17	1	0	CL0081
ZjERF37	58	108	57	109	PF00847.19	AP2	2	53	54	52.91	3e-14	1.8e-18	1	0	CL0081
ZjERF38	130	180	129	181	PF00847.19	AP2	2	53	54	53.38	2.1e-14	1.3e-18	1	0	CL0081
ZjERF39	45	95	45	96	PF00847.19	AP2	1	53	54	48.63	6.4e-13	3.8e-17	1	0	CL0081
ZjERF40	144	192	142	193	PF00847.19	AP2	3	53	54	54.03	1.3e-14	7.9e-19	1	0	CL0081
ZjERF41	102	151	101	152	PF00847.19	AP2	2	53	54	51.81	6.5e-14	1.2e-17	1	0	CL0081
ZjERF41	96	223	67	224	PF08648.11	DUF1777	43	131	171	22.31	0.00012	2.1e-08	0	0
ZjERF42	210	259	209	260	PF00847.19	AP2	2	53	54	51.65	7.3e-14	4.4e-18	1	0	CL0081
ZjERF43	156	205	155	206	PF00847.19	AP2	2	53	54	47.68	1.3e-12	7.6e-17	1	0	CL0081
ZjERF44	20	71	19	71	PF00847.19	AP2	2	54	54	55.64	4.1e-15	5e-19	1	0	CL0081
ZjERF45	18	68	17	69	PF00847.19	AP2	2	53	54	55.4	4.9e-15	5.9e-19	1	0	CL0081
ZjERF46	14	64	13	65	PF00847.19	AP2	2	53	54	51.3	9.4e-14	2.2e-17	1	0	CL0081
ZjERF46	49	111	3	117	PF15700.4	DUF4667	165	201	243	17.85	0.0025	6e-07	0	0
ZjERF47	19	70	18	70	PF00847.19	AP2	2	54	54	51.94	5.9e-14	7.1e-18	1	0	CL0081
ZjERF48	19	70	18	70	PF00847.19	AP2	2	54	54	51.11	1.1e-13	6.4e-18	1	0	CL0081
ZjERF49	19	70	18	70	PF00847.19	AP2	2	54	54	51.11	1.1e-13	6.4e-18	1	0	CL0081
ZjERF50	16	67	15	67	PF00847.19	AP2	2	54	54	52.78	3.2e-14	1.9e-18	1	0	CL0081
ZjERF51	16	67	15	67	PF00847.19	AP2	2	54	54	52.78	3.2e-14	1.9e-18	1	0	CL0081
ZjERF52	94	143	93	144	PF00847.19	AP2	2	53	54	54.15	1.2e-14	1.4e-18	1	0	CL0081
ZjERF53	114	163	113	164	PF00847.19	AP2	2	53	54	44.51	1.2e-11	7.4e-16	1	0	CL0081
ZjERF54	77	125	75	126	PF00847.19	AP2	3	53	54	42.31	6e-11	3.6e-15	1	0	CL0081
ZjERF55	62	111	61	112	PF00847.19	AP2	2	53	54	42.21	6.5e-11	3.9e-15	1	0	CL0081
ZjERF56	5	33	2	34	PF00847.19	AP2	26	53	54	25.37	1.2e-05	7e-10	1	0	CL0081
ZjERF57	164	213	163	214	PF00847.19	AP2	2	53	54	53.2	2.4e-14	1.4e-18	1	0	CL0081
ZjDREB1	44	92	42	93	PF00847.19	AP2	3	53	54	43.8	2.1e-11	4.9e-15	1	0	CL0081
ZjDREB2	60	110	60	110	PF00847.19	AP2	1	54	54	45.78	5e-12	5.9e-16	1	0	CL0081
ZjDREB3	41	91	41	92	PF00847.19	AP2	1	53	54	49.08	4.6e-13	2.8e-17	1	0	CL0081
ZjDREB4	60	110	60	111	PF00847.19	AP2	1	53	54	51.72	6.9e-14	8.3e-18	1	0	CL0081
ZjDREB5	60	110	60	111	PF00847.19	AP2	1	53	54	53.57	1.8e-14	2.2e-18	1	0	CL0081
ZjDREB6	45	93	43	94	PF00847.19	AP2	3	53	54	38.65	8.4e-10	1e-13	1	0	CL0081
ZjDREB7	97	146	97	147	PF00847.19	AP2	1	53	54	34.48	1.7e-08	2e-12	1	0	CL0081
ZjDREB8	43	93	43	94	PF00847.19	AP2	1	53	54	46.09	4e-12	2.4e-16	1	0	CL0081
ZjDREB9	88	138	88	139	PF00847.19	AP2	1	53	54	45.7	5.3e-12	3.1e-16	1	0	CL0081
ZjDREB10	65	115	65	116	PF00847.19	AP2	1	53	54	48.5	7e-13	4.2e-17	1	0	CL0081
ZjDREB11	56	104	54	105	PF00847.19	AP2	3	53	54	41.24	1.3e-10	7.8e-15	1	0	CL0081
ZjDREB12	60	109	59	110	PF00847.19	AP2	2	53	54	45.46	6.2e-12	3.7e-16	1	0	CL0081
ZjDREB13	76	125	75	126	PF00847.19	AP2	2	53	54	47.7	1.2e-12	7.5e-17	1	0	CL0081
ZjDREB14	14	64	14	65	PF00847.19	AP2	1	53	54	42.34	5.9e-11	3.5e-15	1	0	CL0081
ZjDREB15	15	66	15	66	PF00847.19	AP2	1	54	54	47.31	1.6e-12	2e-16	1	0	CL0081
ZjDREB16	17	67	17	68	PF00847.19	AP2	1	53	54	45.79	4.9e-12	2.9e-16	1	0	CL0081
ZjDREB17	218	267	216	267	PF00847.19	AP2	3	54	54	48.5	7e-13	8.4e-17	1	0	CL0081
ZjDREB18	22	71	21	72	PF00847.19	AP2	2	53	54	40.4	2.4e-10	2.8e-14	1	0	CL0081
ZjDREB19	6	53	5	56	PF00847.19	AP2	2	51	54	46.32	3.4e-12	2e-16	1	0	CL0081
ZjDREB20	7	56	6	57	PF00847.19	AP2	2	53	54	43.15	3.3e-11	2e-15	1	0	CL0081
ZjDREB21	109	158	107	158	PF00847.19	AP2	3	54	54	49.08	4.6e-13	8.3e-17	1	0	CL0081
ZjDREB21	198	259	178	268	PF11921.7	DUF3439	18	79	122	14.84	0.019	3.4e-06	0	0
ZjDREB22	179	227	177	228	PF00847.19	AP2	3	53	54	52.66	3.5e-14	2.1e-18	1	0	CL0081
ZjDREB23	28	78	28	79	PF00847.19	AP2	1	53	54	49.05	4.7e-13	8.5e-17	1	0	CL0081
ZjDREB24	68	113	67	118	PF00847.19	AP2	2	49	54	44.75	1e-11	1.9e-15	1	0	CL0081
ZjDREB25	72	127	71	128	PF00847.19	AP2	3	53	54	46.88	2.2e-12	1.3e-16	1	0	CL0081
ZjDREB26	80	130	80	131	PF00847.19	AP2	1	53	54	47.08	2e-12	1.2e-16	1	0	CL0081
ZjDREB27	65	115	65	116	PF00847.19	AP2	1	53	54	50.09	2.2e-13	1.3e-17	1	0	CL0081
ZjDREB28	65	115	65	116	PF00847.19	AP2	1	53	54	48	1e-12	6e-17	1	0	CL0081
ZjDREB29	37	86	36	87	PF00847.19	AP2	2	53	54	51.93	6e-14	7.1e-18	1	0	CL0081
ZjDREB30	35	85	35	86	PF00847.19	AP2	1	53	54	47.57	1.4e-12	8.2e-17	1	0	CL0081
ZjDREB31	183	231	181	232	PF00847.19	AP2	3	53	54	53.81	1.5e-14	9.2e-19	1	0	CL0081
ZjDREB32	225	274	223	274	PF00847.19	AP2	3	54	54	45.14	7.9e-12	4.7e-16	1	0	CL0081
ZjDREB33	7	56	6	57	PF00847.19	AP2	2	53	54	41.69	9.4e-11	5.6e-15	1	0	CL0081
ZjDREB34	44	92	42	93	PF00847.19	AP2	3	53	54	40.69	1.9e-10	1.2e-14	1	0	CL0081
ZjDREB35	13	62	13	64	PF00847.19	AP2	1	52	54	43.06	3.5e-11	2.1e-15	1	0	CL0081
ZjDREB36	33	82	32	83	PF00847.19	AP2	2	53	54	39.2	5.6e-10	3.4e-14	1	0	CL0081
ZjDREB37	15	65	15	66	PF00847.19	AP2	1	53	54	39.17	5.8e-10	3.4e-14	1	0	CL0081
ZjDREB38	24	74	24	75	PF00847.19	AP2	1	53	54	43.98	1.8e-11	1.1e-15	1	0	CL0081
ZjDREB39	17	65	15	66	PF00847.19	AP2	3	53	54	49.58	3.2e-13	1.9e-17	1	0	CL0081
ZjERF.SOLOST	110	154	109	157	PF00847.19	AP2	2	51	54	24.98	1.6e-05	1.9e-09	1	0	CL0081
Notes: the conserved motifs were identified suing the HMMSCAN web service tool (https://www.ebi.ac.uk/Tools/hmmer/search/hmmscan).
