# Supplementary material for: Genome-wide identification of AP2/ERF superfamily genes and their expression during fruit ripening of Chinese jujube
Source: Sci Rep. 2018 Oct 23;8:15612. doi: 10.1038/s41598-018-33744-w (PMC6199273; doi:10.1038/s41598-018-33744-w)
Supplement: Supplementary file 7 — Dataset 7 [file 41598_2018_33744_MOESM7_ESM.xlsx]

## Sheet: Supplementary file S7
Genome-wide identification of AP2/ERF superfamily genes and their expressions during fruit ripening of Chinese jujube
Zhong Zhang 1, 2, 3 and Xingang Li 1, 2, 3 *
1 College of Forestry, Northwest A&F University, Yangling 712100, Shaanxi, China;
2 Research Center for Jujube Engineering and Technology of State Forestry Administration, Northwest A&F University, Yangling 712100, Shaanxi, China;
3 Key Comprehensive Laboratory of Forestry of Shaanxi Province, Northwest A&F University, Yangling 712100, Shaanxi, China.
* Corresponding author: Xingang Li (xingangle@nwsuaf.edu.cn)
Supplementary file S7 Chromosome distribution of AP2/ERF superfamily genes in the Chinese jujube genome.
Gene name	Gene ID	Chromosome	Start	End			Statistic of the distribition of identified AP2/ERF genes
ZjERF1	Zj.jz005919063	scaffold5919	355027	355866			Chromosome	Gene numbers
ZjERF49	Zj.jz219482001	scaffold219482	507	932			LG01	14
ZjERF51	Zj.jz218390001	scaffold218390	624	1034			LG02	7
ZjAP2.10	Zj.jz005437099	LG01	1074630	1077877			LG03	8
ZjERF38	Zj.jz005267065	LG01	3396989	3397777			LG04	14
ZjERF37	Zj.jz005267064	LG01	3400916	3401440			LG05	2
ZjERF36	Zj.jz039613028	LG01	19999051	19999557			LG06	17
ZjERF22	Zj.jz039613031	LG01	20023416	20024135			LG07	11
ZjAP2.13	Zj.jz017745018	LG01	22621565	22625356			LG08	11
ZjRAV2	Zj.jz038651061	LG01	24137065	24138072			LG09	8
ZjDREB19	Zj.jz019851111	LG01	27444955	27445676			LG10	8
ZjERF24	Zj.jz000419014	LG01	31869041	31869751			LG11	5
ZjERF53	Zj.jz042733004	LG01	33318487	33321054			LG12	11
ZjAP2.7	Zj.jz031261085	LG01	34337331	34340711			unassigned	3
ZjERF57	Zj.jz008787065	LG01	36889256	36890185			Total	119
ZjDREB20	Zj.jz008787054	LG01	36941024	36941850			Note: all data came from the gene annotation model of jujube genome (Huang et al. 2016).
ZjDREB11	Zj.jz010621056	LG01	37878231	37878992
ZjAP2.4	Zj.jz042613003	LG02	9851377	9854788
ZjERF13	Zj.jz044709040	LG02	16025443	16026363
ZjERF17	Zj.jz017087093	LG02	21214683	21215420
ZjDREB30	Zj.jz017087018	LG02	21767383	21767994
ZjAP2.9	Zj.jz036113025	LG02	22932802	22935525
ZjRAV3	Zj.jz036113082	LG02	23400361	23401479
ZjAP2.8	Zj.jz014397087	LG02	23934986	23938630
ZjAP2.3	Zj.jz040641029	LG03	8917430	8920555
ZjDREB24	Zj.jz013215045	LG03	15730634	15731719
ZjDREB26	Zj.jz013215010	LG03	16035905	16037113
ZjERF34	Zj.jz044531026	LG03	17542474	17543310
ZjERF27	Zj.jz044531027	LG03	17566487	17567446
ZjERF26	Zj.jz044531028	LG03	17575701	17576393
ZjDREB5	Zj.jz044811087	LG03	19221343	19222038
ZjERF12	Zj.jz036789017	LG03	21046791	21047900
ZjERF42	Zj.jz042905025	LG04	847258	849164
ZjDREB35	Zj.jz032441029	LG04	6905224	6905694
ZjDREB16	Zj.jz032441019	LG04	7056788	7057357
ZjDREB15	Zj.jz032441018	LG04	7082623	7083177
ZjDREB14	Zj.jz032441015	LG04	7166963	7167529
ZjERF56	Zj.jz043265028	LG04	11952819	11953448
ZjDREB36	Zj.jz028857050	LG04	14586013	14586753
ZjDREB31	Zj.jz023353019	LG04	15451476	15452633
ZjDREB10	Zj.jz029983048	LG04	17992509	17993285
ZjDREB33	Zj.jz034489035	LG04	18304976	18305655
ZjDREB29	Zj.jz041429113	LG04	19156586	19157362
ZjDREB38	Zj.jz008869142	LG04	21111409	21112062
ZjAP2.11	Zj.jz000799113	LG04	22052066	22055313
ZjDREB34	Zj.jz006119209	LG04	23238193	23238684
ZjERF9	Zj.jz028467003	LG05	10623193	10624278
ZjERF6	Zj.jz012195054	LG05	12704726	12705415
ZjDREB37	Zj.jz017079070	LG06	871189	871803
ZjDREB39	Zj.jz017079071	LG06	874021	874422
ZjERF10	Zj.jz022619084	LG06	3201104	3202093
ZjDREB8	Zj.jz043509016	LG06	3571554	3572162
ZjDREB13	Zj.jz039389019	LG06	4025571	4026365
ZjERF32	Zj.jz044537209	LG06	4502304	4503107
ZjERF31	Zj.jz044537208	LG06	4508365	4509153
ZjERF29	Zj.jz044537207	LG06	4519949	4520611
ZjERF30	Zj.jz044537206	LG06	4526207	4526911
ZjDREB1	Zj.jz044537132	LG06	4942480	4943097
ZjERF41	Zj.jz019129098	LG06	8317454	8318128
ZjAP2.1	Zj.jz019129042	LG06	8763958	8766885
ZjDREB18	Zj.jz019129038	LG06	8789465	8789977
ZjAP2.12	Zj.jz037039128	LG06	10141926	10145104
ZjAP2.6	Zj.jz034305007	LG06	11514923	11519478
ZjDREB22	Zj.jz018471004	LG06	13706995	13708158
ZjERF43	Zj.jz036649007	LG06	16811105	16812472
ZjERF40	Zj.jz041523053	LG07	13364530	13365378
ZjERF.SOLOIST	Zj.jz031429031	LG07	16631275	16634937
ZjERF15	Zj.jz007373047	LG07	18974352	18975107
ZjERF14	Zj.jz007373046	LG07	18981989	18982702
ZjERF16	Zj.jz007373045	LG07	18988183	18988842
ZjERF50	Zj.jz007373044	LG07	18996629	18997039
ZjERF46	Zj.jz007373043	LG07	18998060	18998470
ZjERF48	Zj.jz007373042	LG07	19000481	19000906
ZjERF45	Zj.jz007373041	LG07	19002083	19002487
ZjERF39	Zj.jz026341063	LG07	19732833	19733411
ZjERF54	Zj.jz001627224	LG07	22529781	22530856
ZjAP2.5	Zj.jz004979039	LG08	1546555	1549153
ZjDREB9	Zj.jz004979207	LG08	2565954	2566883
ZjDREB6	Zj.jz043343280	LG08	3714056	3714706
ZjDREB2	Zj.jz043343275	LG08	3741294	3741983
ZjAP2.17	Zj.jz003705057	LG08	6432005	6438540
ZjDREB23	Zj.jz003705080	LG08	6587292	6588170
ZjERF21	Zj.jz014121054	LG08	7640998	7641645
ZjERF2	Zj.jz039715069	LG08	10146320	10147162
ZjAP2.2	Zj.jz041021015	LG08	13021888	13024699
ZjERF20	Zj.jz023977006	LG08	15844005	15845105
ZjERF52	Zj.jz034557065	LG08	19939242	19940602
ZjERF19	Zj.jz024825029	LG09	742795	743808
ZjERF35	Zj.jz024825042	LG09	822706	823386
ZjAP2.14	Zj.jz013305004	LG09	1964965	1966786
ZjRAV5	Zj.jz000565044	LG09	2402472	2403644
ZjERF8	Zj.jz000565087	LG09	2739406	2740422
ZjERF5	Zj.jz044841003	LG09	8719525	8720700
ZjAP2.16	Zj.jz040083020	LG09	13052964	13055021
ZjERF55	Zj.jz021445133	LG09	16914318	16915661
ZjAP2.15	Zj.jz016003110	LG10	1434148	1436222
ZjERF4	Zj.jz042921045	LG10	2173830	2176521
ZjRAV4	Zj.jz035205041	LG10	3841688	3842620
ZjDREB27	Zj.jz041065010	LG10	5072234	5072803
ZjERF25	Zj.jz022243025	LG10	10024453	10025196
ZjDREB32	Zj.jz002027126	LG10	14152447	14153850
ZjDREB28	Zj.jz002027059	LG10	15359725	15360312
ZjERF23	Zj.jz002027043	LG10	15492350	15493066
ZjDREB17	Zj.jz001229020	LG11	10427351	10428613
ZjERF44	Zj.jz044705012	LG11	14119502	14119924
ZjERF47	Zj.jz044705013	LG11	14125363	14125797
ZjERF18	Zj.jz044705014	LG11	14144830	14145730
ZjERF3	Zj.jz016319010	LG11	19591475	19592356
ZjDREB25	Zj.jz025819289	LG12	3982338	3983674
ZjRAV1	Zj.jz017257006	LG12	8819957	8820859
ZjDREB4	Zj.jz041937025	LG12	9559224	9559892
ZjERF28	Zj.jz042635003	LG12	10306633	10307703
ZjERF33	Zj.jz042635005	LG12	10323268	10324083
ZjDREB12	Zj.jz012385028	LG12	11597999	11598739
ZjERF11	Zj.jz025457076	LG12	17152248	17153318
ZjDREB21	Zj.jz025457028	LG12	17442029	17443006
ZjERF7	Zj.jz040945007	LG12	18422736	18423815
ZjDREB3	Zj.jz022481142	LG12	21322779	21323414
ZjDREB7	Zj.jz022481141	LG12	21337364	21338161
