# Supplementary material for: Genome-wide identification of AP2/ERF superfamily genes and their expression during fruit ripening of Chinese jujube
Source: Sci Rep. 2018 Oct 23;8:15612. doi: 10.1038/s41598-018-33744-w (PMC6199273; doi:10.1038/s41598-018-33744-w)
Supplement: Supplementary file 8 — Dataset 8 [file 41598_2018_33744_MOESM8_ESM.xlsx]

## Sheet: Supplementary File S8
Genome-wide identification of AP2/ERF superfamily genes and their expression during fruit ripening of Chinese jujube
Zhong Zhang 1, 2, 3 and Xingang Li 1, 2, 3 *
1 College of Forestry, Northwest A&F University, Yangling 712100, Shaanxi, China;
2 Research Center for Jujube Engineering and Technology of State Forestry Administration, Northwest A&F University, Yangling 712100, Shaanxi, China;
3 Key Comprehensive Laboratory of Forestry of Shaanxi Province, Northwest A&F University, Yangling 712100, Shaanxi, China.
* Corresponding author: Xingang Li (xingangle@nwsuaf.edu.cn)
Supplementary file S8 Homologous and paralogous relationships of AP2/ERF genes between jujube and Arabidopsis.
Relationship	Gene pair		Pair weight
Coorthologous between Arabidposis and jujube	ath|AT1G19210	Zjujuba|Zj.jz008869142	0.708
	ath|AT1G22190	Zjujuba|Zj.jz018471004	0.867
	ath|AT1G22190	Zjujuba|Zj.jz023353019	0.973
	ath|AT1G22810	Zjujuba|Zj.jz032441029	0.669
	ath|AT1G25470	Zjujuba|Zj.jz000565087	0.298
	ath|AT1G50680	Zjujuba|Zj.jz036113082	1.523
	ath|AT1G50680	Zjujuba|Zj.jz038651061	1.336
	ath|AT1G51120	Zjujuba|Zj.jz038651061	1.328
	ath|AT1G53170	Zjujuba|Zj.jz014121054	0.533
	ath|AT1G68840	Zjujuba|Zj.jz000565044	2.084
	ath|AT1G71450	Zjujuba|Zj.jz032441019	0.834
	ath|AT1G74930	Zjujuba|Zj.jz017079070	0.704
	ath|AT1G78080	Zjujuba|Zj.jz018471004	1.159
	ath|AT1G79700	Zjujuba|Zj.jz017745018	1.5
	ath|AT2G23340	Zjujuba|Zj.jz019129038	0.815
	ath|AT2G40350	Zjujuba|Zj.jz013215010	0.614
	ath|AT3G14230	Zjujuba|Zj.jz042733004	1.271
	ath|AT3G20310	Zjujuba|Zj.jz000419014	0.826
	ath|AT3G25890	Zjujuba|Zj.jz000565087	0.454
	ath|AT3G50260	Zjujuba|Zj.jz019129038	0.797
	ath|AT4G11140	Zjujuba|Zj.jz025457076	0.687
	ath|AT4G17490	Zjujuba|Zj.jz042635003	0.937
	ath|AT4G25470	Zjujuba|Zj.jz022481142	0.967
	ath|AT4G25470	Zjujuba|Zj.jz041937025	1.041
	ath|AT4G25470	Zjujuba|Zj.jz044811087	1.059
	ath|AT4G25480	Zjujuba|Zj.jz022481142	0.976
	ath|AT4G25480	Zjujuba|Zj.jz041937025	1.063
	ath|AT4G25480	Zjujuba|Zj.jz044811087	1.097
	ath|AT4G25490	Zjujuba|Zj.jz022481142	0.974
	ath|AT4G25490	Zjujuba|Zj.jz041937025	1.033
	ath|AT4G25490	Zjujuba|Zj.jz044811087	1.076
	ath|AT4G28140	Zjujuba|Zj.jz002027126	0.796
	ath|AT4G34410	Zjujuba|Zj.jz019129098	0.521
	ath|AT4G36900	Zjujuba|Zj.jz019129038	0.815
	ath|AT4G37750	Zjujuba|Zj.jz037039128	2.077
	ath|AT5G19790	Zjujuba|Zj.jz039715069	0.788
	ath|AT5G51190	Zjujuba|Zj.jz044531027	0.661
	ath|AT5G51990	Zjujuba|Zj.jz022481142	0.947
	ath|AT5G51990	Zjujuba|Zj.jz041937025	1.07
	ath|AT5G61590	Zjujuba|Zj.jz044531028	0.604
	ath|AT5G65510	Zjujuba|Zj.jz034305007	2.516
Inparalogous of Arabidopsis	ath|AT1G03800	ath|AT5G44210	0.5
	ath|AT1G04370	ath|AT5G43410	0.555
	ath|AT1G06160	ath|AT2G31230	0.778
	ath|AT1G12610	ath|AT1G63030	1.038
	ath|AT1G12630	ath|AT1G63040	1.48
	ath|AT1G12980	ath|AT1G24590	0.386
	ath|AT1G13260	ath|AT3G25730	1.789
	ath|AT1G16060	ath|AT1G79700	1.455
	ath|AT1G19210	ath|AT1G74930	0.672
	ath|AT1G21910	ath|AT1G77640	0.698
	ath|AT1G22190	ath|AT1G78080	0.938
	ath|AT1G22810	ath|AT1G71520	0.647
	ath|AT1G22985	ath|AT1G71130	0.624
	ath|AT1G25470	ath|AT1G68550	0.47
	ath|AT1G25560	ath|AT1G68840	1.91
	ath|AT1G50640	ath|AT3G20310	0.846
	ath|AT1G50680	ath|AT1G51120	1.91
	ath|AT1G51190	ath|AT3G20840	1.91
	ath|AT1G53170	ath|AT3G15210	0.547
	ath|AT1G53910	ath|AT3G14230	1.293
	ath|AT1G68550	ath|AT3G25890	0.556
	ath|AT2G20350	ath|AT5G67000	0.619
	ath|AT2G20350	ath|AT5G67010	0.697
	ath|AT2G20880	ath|AT4G28140	0.793
	ath|AT2G22200	ath|AT4G39780	1.024
	ath|AT2G23340	ath|AT3G50260	0.641
	ath|AT2G23340	ath|AT4G36900	0.737
	ath|AT2G23340	ath|AT5G67190	0.647
	ath|AT2G35700	ath|AT4G16750	0.773
	ath|AT2G39250	ath|AT3G54990	1.195
	ath|AT2G40340	ath|AT2G40350	0.783
	ath|AT2G46310	ath|AT3G61630	0.929
	ath|AT3G11020	ath|AT5G05410	0.931
	ath|AT3G50260	ath|AT4G36900	0.6
	ath|AT3G50260	ath|AT5G67190	0.733
	ath|AT4G11140	ath|AT4G23750	0.914
	ath|AT4G17490	ath|AT5G47230	1.045
	ath|AT4G25470	ath|AT4G25480	1.445
	ath|AT4G25470	ath|AT4G25490	1.451
	ath|AT4G25470	ath|AT5G51990	1.04
	ath|AT4G25480	ath|AT4G25490	1.376
	ath|AT4G25480	ath|AT5G51990	0.98
	ath|AT4G25490	ath|AT5G51990	0.991
	ath|AT4G27950	ath|AT5G53290	1.147
	ath|AT4G36900	ath|AT5G67190	0.666
	ath|AT5G07310	ath|AT5G61890	0.918
	ath|AT5G07580	ath|AT5G61590	0.863
	ath|AT5G10510	ath|AT5G65510	1.91
	ath|AT5G11190	ath|AT5G25390	0.92
	ath|AT5G51190	ath|AT5G61600	0.636
	ath|AT5G67000	ath|AT5G67010	0.619
Inparalogous in jujube	Zjujuba|Zj.jz000799113	Zjujuba|Zj.jz037039128	1.694
	Zjujuba|Zj.jz002027059	Zjujuba|Zj.jz041065010	0.778
	Zjujuba|Zj.jz005919063	Zjujuba|Zj.jz039715069	0.634
	Zjujuba|Zj.jz007373041	Zjujuba|Zj.jz007373043	0.428
	Zjujuba|Zj.jz007373042	Zjujuba|Zj.jz219482001	0.941
	Zjujuba|Zj.jz007373044	Zjujuba|Zj.jz218390001	0.908
	Zjujuba|Zj.jz007373046	Zjujuba|Zj.jz007373047	0.705
	Zjujuba|Zj.jz016003110	Zjujuba|Zj.jz040083020	1.433
	Zjujuba|Zj.jz018471004	Zjujuba|Zj.jz023353019	0.961
	Zjujuba|Zj.jz019129098	Zjujuba|Zj.jz041523053	0.451
	Zjujuba|Zj.jz022481142	Zjujuba|Zj.jz041937025	0.729
	Zjujuba|Zj.jz022481142	Zjujuba|Zj.jz044811087	0.74
	Zjujuba|Zj.jz032441015	Zjujuba|Zj.jz032441019	0.606
	Zjujuba|Zj.jz032441018	Zjujuba|Zj.jz032441019	0.808
	Zjujuba|Zj.jz036113082	Zjujuba|Zj.jz038651061	1.012
	Zjujuba|Zj.jz041937025	Zjujuba|Zj.jz044811087	1.266
	Zjujuba|Zj.jz042921045	Zjujuba|Zj.jz044841003	0.785
	Zjujuba|Zj.jz044537206	Zjujuba|Zj.jz044537209	0.446
