# Supplementary material for: Genome-wide identification of AP2/ERF superfamily genes and their expression during fruit ripening of Chinese jujube
Source: Sci Rep. 2018 Oct 23;8:15612. doi: 10.1038/s41598-018-33744-w (PMC6199273; doi:10.1038/s41598-018-33744-w)
Supplement: Supplementary file 9 — Dataset 9 [file 41598_2018_33744_MOESM9_ESM.xlsx]

## Sheet: Supplementary file S9
Genome-wide identification of AP2/ERF superfamily genes and their expressions during fruit ripening of Chinese jujube
Zhong Zhang 1, 2, 3 and Xingang Li 1, 2, 3 *
1 College of Forestry, Northwest A&F University, Yangling 712100, Shaanxi, China;
2 Research Center for Jujube Engineering and Technology of State Forestry Administration, Northwest A&F University, Yangling 712100, Shaanxi, China;
3 Key Comprehensive Laboratory of Forestry of Shaanxi Province, Northwest A&F University, Yangling 712100, Shaanxi, China.
* Corresponding author: Xingang Li (xingangle@nwsuaf.edu.cn)
Supplementary file S9 Primers used for qPCR analyses
Gene names	Forward primer sequence (5'→3‘)	Reverse primer sequence (5'→3‘)	Production size (bp)
ZjAP2.1	ACGAAGAAGAGGACGGAGGAAGAG	CACTGCTGCTGCTGTTGTTGTTG	108
ZjAP2.14	GAGGCGTGGCAAGACACCATC	GCCGTGGCTGCTTCTTCTTGG	115
ZjAP2.4	CGACGACTCATGCTCCACACG	CGACGACGACGATGACGAAGAC	199
ZjAP2.5	TGGACGTATGGCCGGATCTGAG	CACCAGCATCCGCTTGACGAG	164
ZjDREB1	CTTACGACTCCGCCGCATTCTAC	TTAGCCGCCGCCGATTGAATATC	124
ZjDREB12	CACTGAGCCGAGGCAAGATCAC	ATGGAGACGCCGCAGATGAATC	101
ZjDREB17	GACATGGATTGGCTGCGAGTCC	CGGAGACGACGAAGACGATGATG	189
ZjDREB18	CATGTCGGCGGCTTCCATAAGG	GTGGTGGTGATGATGGTGGTGAC	97
ZjDREB21	CACCACGACCACAACGACTACG	GCCTCCGGCGACAAGAATTCC	111
ZjDREB22	AGACTCTGGCTCGGCACCTATG	CACCGAGGAATGGAGAGGCTTG	171
ZjDREB26	TCAATCCTTGGCTTAGCACAGATATGG	GCTTCTGGCTCAACTACACTACTGG	148
ZjDREB27	TCCGTGGCCGAGACTCTTGC	GTCCTCTGCCTGACACCTCTGTAG	176
ZjDREB28	TGGTTCTTGTGCTCGCCTCAAC	ACCGGATGATCCTCAGCACCAC	168
ZjDREB31	GACGGTGACGAAGGTTGAGCAG	CATCGCTCTCGCTCATCACCAC	110
ZjDREB32	GGAGTCAGGCAGCGGCATTG	ATCATAAGCCAAGGCAGCGTCTTC	117
ZjDREB33	GCCAGACCACAACAGCGATT	AAGTTGGTTCGAGCCCTTGG	185
ZjDREB34	GACCTTCCGCTCGTCTTAACTTCC	AGCATCAACCTTAGCACCGACTTC	122
ZjDREB36	GCTGCTGCTGCCGCCAATAG	GAGGCTGAGGAGGAGAAGATGGTG	82
ZjDREB39	GGTTCTTACAGCACGGCGGAAG	CTCTTGAATCTGAGACGGCGACAG	147
ZjDREB9	GAACTCGCCGCCTTGCTTCC	TGTGGATGTGGAGGTTGTTGTTGG	117
ZjERF.SOLOIST	TTCACAAGAAGAGGCTGCACACC	GCATGGCGAGTCATTGCTAAGAAC	141
ZjERF11	CTGAGGAAGCTGCTATGGTGTACG	AGGCATCGGAGAACGGAGGTAG	199
ZjERF13	GCGGAGGAAGCGGCAACTG	GCTGGCAACGCTCGAAGGAC	147
ZjERF21	CGTGGTGCCAAGGCGAAGAC	AGTGGCGGTGGTGGAGAAGTAG	161
ZjERF22	TGGCTCCGAGGGATAAGACG	TGCCAGGGTCTCTGATCTCG	126
ZjERF23	CGTAGCAGCACCGTCGATTCC	CAACACCACCACCACCACCAAG	85
ZjERF24	TCGTGTCGTCCTCGGCTTGTC	CAGCGGCGAAGTCAACCTCATC	81
ZjERF25	GCATGAGTTCCACGACGACAGG	TGCTGCTGAGGCTGCTAGAGG	83
ZjERF26	TCGTCGTCGGCATCGTCCTC	CATAAGCCTTAGCCGCGTCCAC	166
ZjERF27	CGTTCAGAGCACTTCGGACAGC	GCAGCTTCGATGGCGGTGTC	153
ZjERF28	CGCAACAGTCGGTCCAGAAGG	CGGATCTCAGCGGCGAACTTG	85
ZjERF33	GCTTACGACCGAGCCGCTTATC	CCGACGACGAAGATGGTTCCG	136
ZjERF34	CCACCACCACGAGAACGATGTC	GTACGTGCCAAGCCAGACTCTG	178
ZjERF35	TCCTCATCCAGCTTCCTTCTCACC	GCGAGGATGAAGAGGAAGATGTGG	200
ZjERF36	GGCTTCCTCGTCTGCTTCTTCC	GCGGCTCCATCATAGGCAAGTG	165
ZjERF37	CGACTCTGCTCGGCATGGTG	ACGATGATGATGCTGCGGCTAC	155
ZjERF42	AAGCGGCGAGAGGAGGAGAAG	GCTCTTGCGGCGGCTTCG	138
ZjERF52	GCGGTGGTGGTGATTCGGAAC	GTGGTGGTGGTGCTGCTGATG	95
ZjERF53	AGCGGCTCACTTCCGACTACC	ACTTCCGACCTCAGAGGCTTCG	85
ZjERF54	TGCAGCCAGAGCCTACGACAG	AGCCTTGCGAGGTGGTGGATAC	163
ZjERF56	GTTCACGAACCGGCTCCGATTG	CCTCCTCCTCCTCCTCCTCCTC	105
ZjERF8	GGCAATGGCTATGGCTTCCTCTG	GCTGTTGTTGTTGTGCGACTTGG	82
ZjERF9	GTCCAGCAAGTGTTCCGCA	TCCCCATTTCCTACGCCGAA	131
ZjRAV5	CCTCCTCCTCCTCCTCCTCCTC	ATGACGCTTGTTCCGCTTCCG	95
